# Supplementary material for: Evaluating 10 years of state-funded GP training in GP offices in Switzerland
Source: PLoS One. 2020 Aug 17;15(8):e0237533. doi: 10.1371/journal.pone.0237533 (PMC7430752; doi:10.1371/journal.pone.0237533)
Supplement: S2 Data — (XLSX) [file pone.0237533.s002.xlsx]

## Sheet: data baseline
sex	years since graduation	Type of practice	year of PA	duration of PA	pensum of PA	planned practice
female	4-8 years	Single practice	2008	6 months	100%	yes	2012
female	4-8 years	Single practice	2008	8-12 months	50%	yes	2011
female	<4 years	Single practice	2008	8 months	60-90%	yes	2012
female	4-8 years	Group practice	2009	6 months	50%	yes	2012
male	4-8 years	Single practice	2009	6 months	100%	yes	2011
female	8 and more years	Single practice	2009	8 months	60-90%	yes	2009
female	4-8 years	Single practice	2009	6 months	100%	yes	2013
female	4-8 years	Group practice	2009	6 months	100%	yes	2012
male	4-8 years	Group practice	2009	8 months	60-90%	yes	2012
male	4-8 years	Group practice	2009	6 months	100%	yes	2011
male	4-8 years	Single practice	2009	8 months	60-90%	yes	2011
male	4-8 years	Single practice	2010	8-12 months	50%	yes	2013
female	4-8 years	Group practice	2010	6 months	100%	no	2012
female	8 and more years	Group practice	2010	6 months	100%	no	2012
male	4-8 years	Single practice	2010	8-12 months	50%	yes	2012
male	<4 years	Single practice	2010	6 months	100%	yes	2013
female	8 and more years	Single practice	2010	8-12 months	50%	no	2012
male	4-8 years	Single practice	2010	6 months	100%	yes	2011
male	<4 years	Group practice	2010	6 months	60-90%	no	2015
female	4-8 years	Single practice	2010	8-12 months	50%	yes	2011
male	4-8 years	Single practice	2010	6 months	100%	yes	2011
female	8 and more years	Single practice	2010	6 months	100%		2012
male	4-8 years	Group practice	2011	6 months	100%	yes	2012
male	<4 years	Single practice	2011	6 months	100%	yes	2014
female	4-8 years	Group practice	2010	8-12 months	50%		2015
female	4-8 years	Group practice	2011	8-12 months	50%	no	2011
female	4-8 years	Group practice	2011	6 months	100%	yes	2012
male	4-8 years	Group practice	2011	6 months	100%	yes	2012
female	4-8 years	Group practice	2011	8 months	60-90%		2012
female	<4 years	Single practice	2011	8-12 months	50%	yes	2018
female	4-8 years	Group practice	2011	6 months	100%	no	2014
female	<4 years	Group practice	2012	6 months	100%	no	2015
male	8 and more years	Group practice	2011	8 months	60-90%		2014
female	4-8 years	Single practice	2011	8-12 months	50%	yes	2012
female	4-8 years	Group practice	2011	8-12 months	50%	yes	2012
female	4-8 years	Single practice	2012	6 months	100%		2013
male	4-8 years	Single practice	2011	6 months	100%	yes	2012
female	4-8 years	Group practice	2012	6 months	100%	no	2014
female	4-8 years	Single practice	2012	8-12 months	50%	yes	2013
male	4-8 years	Group practice	2012	6 months	60-90%	no	2015
female	4-8 years	Group practice	2012	8 months	60-90%		2015
female	4-8 years	Single practice	2012	8 months	60-90%	yes	2014
female	<4 years	Group practice	2012	8 months	60-90%	yes	2015
female	4-8 years	Group practice	2013	6 months	100%	yes	2015
female	4-8 years	Single practice	2013	6 months	60-90%	no	2016
female	4-8 years	Group practice	2013	6 months	100%	no	2016
female	4-8 years	Single practice	2013	6 months	100%	no	2015
female	4-8 years	Single practice	2013	8 months	60-90%	no	2018
male	4-8 years	Group practice	2013	6 months	100%	yes	2014
female	4-8 years	Group practice	2013	6 months	100%	yes	2013
male	<4 years	Group practice	2013	6 months	100%	no	2017
female	4-8 years	Single practice	2013	6 months	100%	yes	2014
female	4-8 years	Single practice	2013	6 months	100%	yes	2015
male	4-8 years	Group practice	2013	8-12 months	50%	yes	2014
female	<4 years	Single practice	2013	6 months	100%	no	--
female	8 and more years	Single practice	2013	8-12 months	50%	yes	2015
male	4-8 years	Group practice	2013	8 months	60-90%		2014
female	4-8 years	Group practice	2013	6 months	100%	yes	2015
male	4-8 years	Group practice	2013	8 months	60-90%	yes	2015
male	4-8 years	Group practice	2013	8 months	60-90%	yes	2015
female	4-8 years	Single practice	2013	8 months	60-90%	no	2018
male	4-8 years	Single practice	2013	8 months	60-90%		2018
female	<4 years	Single practice	2013	6 months	100%	no	2017
male	4-8 years	Group practice	2013	6 months	100%	no
male	4-8 years	Group practice	2013	8 months	60-90%		2015
female	4-8 years	Single practice	2013	8 months	60-90%	yes	2014
male	4-8 years	Group practice	2013	8-12 months	50%		2015
female	4-8 years	Group practice	2013	6 months	100%	yes	2014
female	<4 years	Group practice	2013	8-12 months	50%	yes	2017
female	4-8 years	Single practice	2014	8 months	60-90%	no	2017
female	8 and more years	Group practice	2014	8-12 months	50%	yes	2014
female	4-8 years	Single practice	2014	6 months	100%	yes	2018
female	4-8 years	Single practice	2014	8 months	60-90%	yes	2015
female	4-8 years	Single practice	2014	8 months	60-90%	no	2016
male	4-8 years	Group practice	2014	6 months	100%	no	--
female	<4 years	Group practice	2014	8-12 months	50%	no	--
male	4-8 years	Single practice	2014	6 months	100%	no	2017
female	4-8 years	Group practice	2014	6 months	100%	no	2017
male	4-8 years	Group practice	2014	6 months	100%	yes	2017
female	4-8 years	Single practice	2014	6 months	100%	yes	2016
male	4-8 years	Group practice	2014	6 months	50%	no	--
female	4-8 years	Group practice	2014	6 months	100%	no	2015
female	4-8 years	Group practice	2014	8 months	60-90%	no	2016
female	4-8 years	Group practice	2014	6 months	60-90%	no	2017
male	4-8 years	Single practice	2014	8-12 months	60-90%	yes	2016
female	4-8 years	Single practice	2014	6 months	100%	no	2015
female	4-8 years	Group practice	2014	3-6 months	100%	no	--
female	4-8 years	Group practice	2014	8-12 months	50%	yes	2015
female	8 and more years	Single practice	2014	8-12 months	50%	no	2016
male	8 and more years	Group practice	2014	8-12 months	50%		2015
male	<4 years	Group practice	2014	6 months	100%	no	2017
female	4-8 years	Single practice	2014	8-12 months	50%	no	2016
female	<4 years	Group practice	2014	6 months	100%	no	--
female	<4 years	Single practice	2014	6 months	100%	no	--
male	4-8 years	Group practice	2014	6 months	100%	no	2018
female	<4 years	Single practice	2014	6 months	50%	no	--
male	4-8 years	Group practice	2015	6 months	60-90%		2016
female	4-8 years	Group practice	2015	6 months	100%	yes	2017
female	4-8 years	Group practice	2015	8-12 months	60-90%	no	2017
female	4-8 years	Single practice	2015	6 months	100%	yes	2017
male	4-8 years	Group practice	2015	6 months	100%		2015
female	4-8 years	Group practice	2015	8 months	60-90%	no	2017
female	4-8 years	Group practice	2015	8 months	60-90%	no	--
female	4-8 years	Group practice	2015	6 months	100%	no	2017
male	8 and more years	Group practice	2015	6 months	60-90%		2015
female	4-8 years	Group practice	2015	8-12 months	60-90%	no	2017
male	4-8 years	Single practice	2015	6 months	100%		2018
male	4-8 years	Group practice	2015	8 months	60-90%		2015
female	<4 years	Single practice	2015	6 months	100%		--
female	4-8 years	Group practice	2015	8-12 months	50%	yes	2016
female	4-8 years	Group practice	2015	6 months	100%	no	2018
male	<4 years	Group practice	2015	6 months	100%		2018
female	4-8 years	Single practice	2015	6 months	100%		--
female	4-8 years	Group practice	2015	8-12 months	50%	yes	2016
female	4-8 years	Group practice	2016	6 months	100%		2016
male	<4 years	Single practice	2016	6 months	100%	no	--
male	<4 years	Group practice	2016	6 months	100%	no	2017
male	<4 years	Group practice	2016	6 months	100%	no	--
female	4-8 years	Group practice	2016	3-6 months	100%	no	2017
female	4-8 years	Group practice	2016	6 months	100%	no	2015
female	<4 years	Single practice	2016	3-6 months	60-90%	no	--
female	8 and more years	Group practice	2016	8-12 months	60-90%	no	2017
female	4-8 years	Group practice	2016	6 months	60-90%	yes	2015
female	4-8 years	Group practice	2016	3-6 months	100%	yes	2017
male	4-8 years	Single practice	2016	3-6 months	100%	yes	2017
female	4-8 years	Group practice	2016	6 months	100%	no	--
female	<4 years	Group practice	2016	6 months	100%	no	--
female	<4 years	Group practice	2016	6 months	60-90%	no	--
female	4-8 years	Group practice	2016	8 months	60-90%	yes	2017
male	4-8 years	Group practice	2016	8-12 months	50%	no	--
female	4-8 years	Group practice	2016	8-12 months	50%	no	--
female	4-8 years	Group practice	2016	8 months	60-90%	no	--
female	8 and more years	Single practice	2016	8-12 months	50%	yes	2015
female	<4 years	Single practice	2016	3-6 months	100%	no	--
female	4-8 years	Group practice	2016	8-12 months	60-90%	yes	2017
female	4-8 years	Group practice	2016	8 months	60-90%	no	--
female	<4 years	Group practice	2016	3-6 months	100%	no	--
female	4-8 years	Group practice	2016	8 months	60-90%	yes	2018
male	<4 years	Single practice	2016	6 months	100%	no	--
female	4-8 years	Group practice	2016	6 months	100%	no	--
female	4-8 years	Group practice	2016	8-12 months	50%	no	--
female	4-8 years	Group practice	2016	8-12 months	50%	yes	2017
female	4-8 years	Group practice	2016	8-12 months	50%	no	--
female	<4 years	Group practice	2016	3-6 months	100%	no	--
female	4-8 years	Group practice	2016	8-12 months	50%	no	--
female	4-8 years	Single practice	2016	8 months	60-90%	no	2018
female	4-8 years	Single practice	2016	6 months	100%	no	--
male	4-8 years	Group practice	2017	3-6 months	100%	yes	2017
male	4-8 years	Group practice	2017	6 months	100%	no	--
female	8 and more years	Single practice	2017	8-12 months	50%	no	--
female	4-8 years	Group practice	2017	8 months	60-90%	no	--
female	4-8 years	Group practice	2017	6 months	100%	no	--
female	4-8 years	Single practice	2017	6 months	100%	no	--
female	4-8 years	Group practice	2017	8 months	60-90%	no	--
female	<4 years	Single practice	2017	6 months	100%	no	--
male	4-8 years	Group practice	2017	6 months	100%	no	--
male	<4 years	Single practice	2017	6 months	100%	no	--
male	4-8 years	Group practice	2017	8-12 months	50%	yes	2018
female	4-8 years	Group practice	2017	6 months	100%	no	--
male	<4 years	Group practice	2017	6 months	100%	no	--
female	4-8 years	Group practice	2017	8-12 months	50%	no	--
female	8 and more years	Group practice	2017	3-6 months	100%	yes	2017
male	<4 years	Single practice	2017	6 months	100%	no	--
female	8 and more years	Single practice	2017	6 months	50%	no	--
female	<4 years	Single practice	2017	6 months	100%	no	--

## Sheet: data fup
aufg	mod	uebern	praxascat	einflcat	category	experience	pensumcat
1	3 and more doctors	no	(very) important	(very) important	urban	1	4 and more days/w
1	double practice	no			urban	7	2-3.5 days/w
1	3 and more doctors	yes	(very) important	neutral	rural	6	4 and more days/w
1	3 and more doctors	no	neutral	neutral	urban	6	2-3.5 days/w
1	3 and more doctors	no	(very) important	neutral	urban	8	2-3.5 days/w
1	3 and more doctors	yes	(very) important	(very) important	periurban	2	4 and more days/w
1	3 and more doctors	yes	neutral	neutral	urban	3	2-3.5 days/w
1
1	3 and more doctors	no	neutral	neutral	urban	3	4 and more days/w
1	3 and more doctors	no	(very) important	(very) important	urban	6	2-3.5 days/w
1	3 and more doctors	yes	(very) important	(very) important	periurban	3	up to 2 days/w
1	double practice	no	neutral	(very) unimportant	urban	4	4 and more days/w
1	3 and more doctors	no	(very) important	(very) important	urban	6	2-3.5 days/w
1	double practice	yes	(very) important	(very) important	periurban	5	2-3.5 days/w
1	double practice	yes	(very) important	(very) important	periurban	2	4 and more days/w
1	double practice	no	(very) important	neutral	periurban	3	4 and more days/w
1	3 and more doctors	no	(very) important	(very) important	urban	2	2-3.5 days/w
1	3 and more doctors	no	neutral	neutral	urban	4	2-3.5 days/w
1	double practice	yes	(very) important	(very) important		4	up to 2 days/w
1	3 and more doctors	yes	(very) important	(very) important	urban	8	2-3.5 days/w
1	double practice	yes	(very) unimportant	(very) important	urban	5	4 and more days/w
1	3 and more doctors	no	(very) important	(very) important		2	4 and more days/w
1	single office	no	(very) important	(very) unimportant	periurban	6	4 and more days/w
1	3 and more doctors	no	(very) important	(very) important	rural	3	2-3.5 days/w
1	3 and more doctors	no	neutral	neutral	urban	6	2-3.5 days/w
1	double practice	no	(very) important	(very) unimportant	rural	1	4 and more days/w
1	3 and more doctors	no	(very) unimportant	(very) unimportant	urban	4	up to 2 days/w
1	3 and more doctors	no	(very) important	(very) important	urban	1	2-3.5 days/w
1	double practice	yes	(very) important	(very) important	urban	3	4 and more days/w
1	3 and more doctors	yes	(very) important	neutral	urban	1	2-3.5 days/w
1	single office	no	(very) important	(very) important	urban	7	2-3.5 days/w
1	double practice	no	neutral	neutral	periurban	2	up to 2 days/w
1	3 and more doctors	yes	(very) important	(very) important	urban	4	up to 2 days/w
1	double practice	yes	(very) important	(very) important	urban	3	4 and more days/w
1	3 and more doctors	no	(very) important	(very) unimportant	rural	1	2-3.5 days/w
1	single office	yes	(very) important	(very) important	periurban	7	4 and more days/w
1	3 and more doctors	yes	neutral	(very) important	urban	3	up to 2 days/w
1	3 and more doctors	no	neutral	(very) unimportant	urban	3	2-3.5 days/w
1	3 and more doctors	yes	(very) important	(very) important	urban	3	4 and more days/w
1
1	3 and more doctors	no	(very) important	(very) important	periurban	4	up to 2 days/w
1	double practice	yes	(very) important	(very) important	periurban	5	2-3.5 days/w
1	3 and more doctors	no	(very) important	(very) important	urban	2	2-3.5 days/w
1	double practice	no	(very) important	neutral	urban	1	2-3.5 days/w
1	double practice	no	(very) important	neutral	periurban	5	2-3.5 days/w
1	double practice	yes	(very) important	(very) important	urban	3	2-3.5 days/w
1	double practice	no	(very) important	(very) unimportant	urban	1	2-3.5 days/w
1	3 and more doctors	no	(very) important	neutral	periurban	1	4 and more days/w
1	3 and more doctors	yes	(very) important	(very) important	urban	2	up to 2 days/w
1	3 and more doctors	no	(very) important	(very) important	urban	6	4 and more days/w
1		no	(very) important	(very) important		3	2-3.5 days/w
1	double practice	yes	(very) important	(very) important	urban	5	2-3.5 days/w
1	double practice	no	(very) important	(very) important	periurban	6	2-3.5 days/w
1	3 and more doctors	no	(very) important	(very) unimportant	urban	5	4 and more days/w
1	3 and more doctors	yes	(very) important	(very) important	urban	4	up to 2 days/w
1	3 and more doctors	yes	(very) important	(very) important	urban	1	2-3.5 days/w
1	3 and more doctors	no	(very) important	(very) important	periurban	2	4 and more days/w
1	double practice	yes	(very) important	neutral	periurban	3	2-3.5 days/w
1	3 and more doctors	yes	(very) important	(very) important	rural	3	2-3.5 days/w
1	3 and more doctors	yes	(very) important	(very) important	rural	2	up to 2 days/w
1	double practice	yes	(very) important	(very) important	urban	2	2-3.5 days/w
1	double practice	no	(very) important	(very) important	urban	6	4 and more days/w
1	3 and more doctors	no	(very) important	(very) important	urban	2	4 and more days/w
1	3 and more doctors	no	(very) important	(very) important	urban	7	4 and more days/w
1	3 and more doctors	no	(very) important	(very) important	urban	1	2-3.5 days/w
1	3 and more doctors	yes	(very) important	(very) important	urban	4	4 and more days/w
1	double practice	yes	(very) important	(very) important	urban	5	4 and more days/w
1	3 and more doctors	yes	(very) important	neutral	urban	6	2-3.5 days/w
1	3 and more doctors	yes	(very) important	(very) important	rural	1	4 and more days/w
1	3 and more doctors	yes	(very) important	(very) important	periurban	7	2-3.5 days/w
1	3 and more doctors	yes	(very) important	(very) important	urban	1	4 and more days/w
1	double practice	yes	(very) important	(very) important	rural	3	4 and more days/w
1	3 and more doctors	no	(very) important	(very) important	urban	1	2-3.5 days/w
1	3 and more doctors	yes	(very) important	(very) important	rural	2	4 and more days/w
1
1	double practice	no	(very) important	neutral	urban	8	2-3.5 days/w
1	3 and more doctors	yes	(very) important	(very) important	urban	2	2-3.5 days/w
1	3 and more doctors	no	(very) important	(very) important	urban	4	2-3.5 days/w
1	3 and more doctors	no	(very) important	neutral	urban	5	4 and more days/w
1	single office	no	(very) important	(very) important	periurban	2	up to 2 days/w
1	3 and more doctors	no	(very) important	(very) important	urban	2	2-3.5 days/w
